# Supplementary material for: Does vegetation accelerate coastal dune erosion during extreme events?
Source: Sci Adv. 2023 Jun 14;9(24):eadg7135. doi: 10.1126/sciadv.adg7135 (PMC10266738; doi:10.1126/sciadv.adg7135)
Supplement: Supplementary file 2 — Movies S1 and S2 [file sciadv.adg7135_movies_s1_and_s2.zip]

Archive with 2 entries (2 files):
- adg7135_Movie_S1.mp4
- adg7135_Movie_S2.MOV
